# Supplementary material for: Exome Sequencing Identifies a Rare HSPG2 Variant Associated with Familial Idiopathic Scoliosis
Source: G3 (Bethesda). 2014 Dec 12;5(2):167–74. doi: 10.1534/g3.114.015669 (PMC4321025; doi:10.1534/g3.114.015669)
Supplement: Supporting Information [file supp_g3.114.015669_TableS1.xlsx]

## Sheet: Supplemental Table 1
Supplemental Table 1
Sequencing Study	Chromosome	Variant Position (hg19)	Gene	Forward Primer Sequence	Reverse Primer Sequence	F Position (hg19)	R Position (hg19)	Product Size
Exome Variant Testing	1	22205601	HSPG2	5' GCAGGTATCAAGTGGACAGG 3'	5' GAAGAGGGTGGCAGGTTTAG 3'	22205159	22205837	697
Exome Variant Testing	1	23233346	EPHB2	5' GGACATGACAGGGAACAGGA 3'	5' ATGGATAAGGGAATGGAAAGTG 3'	23233126	23233580	475
Exome Variant Testing	1	28060600	FAM76A	5' AGAATTGGGCTTCATTTGGT 3'	5' ACCTTCTTTCTATCATCTTTCCTGT 3'	28060382	28060672	314
Exome Variant Testing	1	29189481	OPRD1	5' CACCCCGTCTGTCTTTCCTT 3'	5' TGAGGCTGCTATTGGCGTAG 3'	29189219	29189597	397
Exome Variant Testing	1	45524416	ZSWIM5	5' CTTGTCTGTCATGTTTGTTCCTT 3'	5' CCACTTCCTTCTCCTCCTACTT 3'	45524306	45524479	194
Exome Variant Testing	1	51873967	EPS15	5' GCAAGAGGTTGAAGGAGCAGA 3'	5' ATAGGGCTAGGTATGGCTGGG 3'	51873713	51874245	553
Exome Variant Testing	4	77662160	SHROOM3	5' CTCCGTAGCCAGAGCACCTT 3'	5' GGAAACGCATCCCATTTCTCT 3'	77661982	77662454	492
Exome Variant Testing	6	43483718	YIPF3	5' GCGAACATCACCAACACCAA 3'	5' GGATGAGCAGAGGACTTAATGGA 3'	43483544	43483878	357
Exome Variant Testing	7	139281560	HIPK2	5' ACTTCGTATTCTGAGTGAGCCAA 3'	5' CTGTGTGAGAGTGTGGTTTTCTC 3'	139281064	139281752	664
Exome Variant Testing	7	149473614	SSPO	5' GTGAGTGGACAGAGACCATCC 3'	5' CCTACTTCCCAAATGCCTGCT 3'	149473443	149473705	283
Exome Variant Testing	7	150934827	CHPF2	5' CTTCACAGAGCAGCACACCT 3'	5' GGTACCGTCGCTCTAACTCC 3'	150934579	150935098	538
Exome Variant Testing	8	132051970	ADCY8	5' GTTGATGGAAATGACCGCCAG 3'	5' CCCCTAGCAACTCGGATTTCT 3'	132051623	132052156	554
Exome Variant Testing	8	133883671	TG	5' ATCCCATCTCCCCTCCACAG 3'	5' TCCCATACACCTCCATCCCC 3'	133883335	133883750	435
Exome Variant Testing	10	112570222	RBM20	5' TCTGATGGTGATCTCTCTGACTT 3'	5' ACACACACACACGCATTACTTT 3'	112570112	112570543	453
Exome Variant Testing	X	132092485	HS6ST2	5' GAACCCCGCTTTCACCTAGAA 3'	5' CGCTCGTGATCCTTAGTACCC 3'	132092177	132092651	495
HSPG2 Gene Sequencing	1	N/A	HSPG2	5' CTTGGGCAGTTCTCACTCCTAG 3'	5' TATACCCAGCACTCAGTTTGGG 3'	22149441	22144198	5285
HSPG2 Gene Sequencing	1	N/A	HSPG2	5' CTCACTCTTCCAGTTACCCCAC 3'	5' AAAGTGCTGGGATTGCATGAAC 3'	22154294	22144113	10223
HSPG2 Gene Sequencing	1	N/A	HSPG2	5' CTCACTCTTCCAGTTACCCCAC 3'	5' GTGGTAGGAGGGGGAGTCTG 3'	22154294	22149228	5106
HSPG2 Gene Sequencing	1	N/A	HSPG2	5' AACCTTGGCCAAGTCACTGAAC 3'	5' GAGGAAACTGAGGTCAGAGTGG 3'	22164675	22154152	10565
HSPG2 Gene Sequencing	1	N/A	HSPG2	5' CTGAGCCAGCTGGTGACC 3'	5' TTCATTCATCTGCACACACAGC 3'	22174036	22163672	10402
HSPG2 Gene Sequencing	1	N/A	HSPG2	5' TGACTCCCAGTGACATGGAAAG 3'	5' ATGCTTTTTATCTGCACAGGCC 3'	22179166	22173646	5562
HSPG2 Gene Sequencing	1	N/A	HSPG2	5' GGAAGGAAGTGATGCCTAGAGG 3'	5' CTCTGACCTGAAAGTTCCTTCTC 3'	22183957	22173794	10206
HSPG2 Gene Sequencing	1	N/A	HSPG2	5' GTTCAGCCAGAATGGGGGAG 3'	5' ATGCTTTTTATCTGCACAGGCC 3'	22184018	22173646	10412
HSPG2 Gene Sequencing	1	N/A	HSPG2	5' TGTGATGTTCCCCAACCACATC 3'	5' GCACTAACTCACTTAACCCTCAC 3'	22184080	22173594	10529
HSPG2 Gene Sequencing	1	N/A	HSPG2	5' ACTCAAACCAGACGGAGAAACC 3'	5' GATCCAGCTTTTCAGGCATCTG 3'	22184178	22178849	5371
HSPG2 Gene Sequencing	1	N/A	HSPG2	5' GAAGTGAGACAGGGAGGTTGAG 3'	5' GGTGCTCAGAAATGATCAGCAG 3'	22194173	22183427	10788
HSPG2 Gene Sequencing	1	N/A	HSPG2	5' GCCTAAGTGCTTGTTAAGTGGG 3'	5' CTCTGAGCCCTACTTTCCTCAC 3'	22203630	22193998	9674
HSPG2 Gene Sequencing	1	N/A	HSPG2	5' TCCCAAATGGTTCCCAGCTATC 3'	5' GAAAAGAAAGAGCACATGTATGAGG 3'	22208555	22203604	4996
HSPG2 Gene Sequencing	1	N/A	HSPG2	5' GTGGTTCGTGTCTCGTCATTTC 3'	5' GAAAAGAAAGAGCACATGTATGAGG 3'	22213428	22203604	9869
HSPG2 Gene Sequencing	1	N/A	HSPG2	5' CAAGCCTGTTTGTTTGCTCTCC 3'	5' GCAATCCAGAAAGGTGGGAAAG 3'	22213564	22208086	5520
HSPG2 Gene Sequencing	1	N/A	HSPG2	5' ATCACCCCAGAAGTGTCTCTTG 3'	5' ACATACACCAAGGACCCATCAC 3'	22224272	22213335	10979
HSPG2 Gene Sequencing	1	N/A	HSPG2	5' GAAAGTGAGTGTTTGGGAAGGG 3'	5' TTTGAAAACCAAACCCACAAGG 3'	22233999	22223866	10175
HSPG2 Gene Sequencing	1	N/A	HSPG2	5' TAAGCACACACCACCACACTTG 3'	5' CTGAGAACAGGGCTCCCAAC 3'	22243782	22233838	9984
HSPG2 Gene Sequencing	1	N/A	HSPG2	5' GTTCCAGCAGGAGAGAAGAGAC 3'	5' CAGAACACACTTTGGGAACACC 3'	22244386	22233337	11091
HSPG2 Gene Sequencing	1	N/A	HSPG2	5' TCATTGGTCTCAGAGCCACTTC 3'	5' TTTTGGCCTGAATTCTGTCAGC 3'	22254712	22243556	11198
HSPG2 Gene Sequencing	1	N/A	HSPG2	5' GCTGAAACTTTACCACACCGTC 3'	5' CAATCAGGGTGGAAGGATGGAC 3'	22263198	22254244	8996
HSPG2 Gene Sequencing	1	N/A	HSPG2	5' GTGTTCTTGGGTGTGGAAGTTG 3'	5' CAATCAGGGTGGAAGGATGGAC 3'	22264279	22254244	10077
HSPG2 Gene Sequencing	1	N/A	HSPG2	5' AGGATTGTTGGTACTTCAGAGT 3'	5' AGTTACTCAGTGAAAGGCAGGG 3'	22264372	22263080	1334
HSPG2 Gene Sequencing	1	N/A	HSPG2	5' GTCCATGTAAACAGGAAGCAGC 3'	5' GACGGTGTGGTAAAGTTTCAGC 3'	22273565	22263219	10388
HSPG2 Gene Sequencing	1	N/A	HSPG2	5' GTCCATGTAAACAGGAAGCAGC 3'	5' CAACTTCCACACCCAAGAACAC 3'	22273565	22264300	9307
HSPG2 Variant Testing	1	22149967	HSPG2	5' GCATCGCCTCGGTTTCTTAC 3'	5' AGAAATGAGGAAGCTGTGTTTGT 3'	22149702	22150372	693
HSPG2 Variant Testing	1	22150639	HSPG2	5' TCGACTTGGATGGAACCTCTG 3'	5' GCAAGGACTTCATCAGCCTC 3'	22150183	22150828	665
HSPG2 Variant Testing	1	22150854	HSPG2	5' AATACCTGCCTCTCTGCCCAT 3'	5' CTCCTCTCTCCCACAGATGC 3'	22150525	22151269	764
HSPG2 Variant Testing	1	22154901	HSPG2	5' GGCTTTCCCACCTTTGAATCC 3'	5' CCCTCCCCACACCGAGAATC 3'	22154737	22155045	328
HSPG2 Variant Testing	1	22155345	HSPG2	5' GGTAGCATGGATTCTCGGTGT 3'	5' GCAGAGCGTCTCAACAAGGA 3'	22155036	22155494	477
HSPG2 Variant Testing	1	22155455	HSPG2	5' GACAGTGGCACGGAAGGCTC 3'	5' GTTTGTGGTGGAGAGGGCAG 3'	22155374	22155623	269
HSPG2 Variant Testing	1	22155960	HSPG2	5' GTATTCCAGATGAGGAGCCCA 3'	5' GCCTGAGCCCCTTATTGAGTG 3'	22155681	22156316	655
HSPG2 Variant Testing	1	22159039	HSPG2	5' AGTCCCAAGTCTGAGGTTGC 3'	5' CTGTGTGAGGAGTGCCAGAG 3'	22158787	22159215	448
HSPG2 Variant Testing	1	22161394	HSPG2	5' AGAAGATGGCAGCAGGAGAAG 3'	5' CACCTGTGAATACAACCAAGACC 3'	22161102	22161656	457
HSPG2 Variant Testing	1	22168855	HSPG2	5' CTGCCATACTCACGGTAGGAA 3'	5' ACTTTGCCCTGATAACTGTCCC 3'	22168719	22168890	193
HSPG2 Variant Testing	1	22169325	HSPG2	5' TTCACAGAATCCTAGAGGTCCAA 3'	5' TTATATCAGCCACTCTCAAGCCA 3'	22169010	22169520	532
HSPG2 Variant Testing	1	22182115	HSPG2	5' CTCTCTGGGCTCACTTGGAC 3'	5' AGCAGGACTGTTGTGTGAGT 3'	22181903	22182456	573
HSPG2 Variant Testing	1	22182333	HSPG2	5' CTGGGCTCACTTGGACTCTG 3'	5' TCCTTTTCCTCCCTTGTCAGC 3'	22181907	22182405	519
HSPG2 Variant Testing	1	22186669	HSPG2	5' TACCTTGATGTCGCTGCTGG 3'	5' AACCTGCTAACACTCCCTTACA 3'	22186325	22186912	609
HSPG2 Variant Testing	1	22188289	HSPG2	5' GCAATGAGGTGTCTTAGAAGTGT 3'	5' ACGGAGATGAGTGTCCTTGT 3'	22188106	22188753	666
HSPG2 Variant Testing	1	22188328	HSPG2	5' ACCATTTGTCCTCCACCCTC 3'	5' CCCTGGCTACTACGGAGATG 3'	22188205	22188545	360
HSPG2 Variant Testing	1	22190652	HSPG2	5' CTGGATTGATGCCTGCCTTGT 3'	5' GGAGGACAGACTGAGCAGAAG 3'	22190505	22190841	357
HSPG2 Variant Testing	1	22190693	HSPG2	5' CTGGATTGATGCCTGCCTTGT 3'	5' TTCTGGGTCTGCTGGCTGTG 3'	22190505	22190754	269
HSPG2 Variant Testing	1	22190702	HSPG2	5' CTGGATTGATGCCTGCCTTGT 3'	5' GAGCAGAAGTGGGGAAGGAG 3'	22190505	22190830	345
HSPG2 Variant Testing	1	22202483	HSPG2	5' GTCTGTAAGTGGCTGTGCTGT 3'	5' CCGCAAGCTCCTGTCTAACC 3'	22202035	22202546	530
HSPG2 Variant Testing	1	22205601	HSPG2	5' AATCCAAGTCTCCTGCCTCC 3'	5' CAAAGGTGTCGGGTAGAAGAAAC 3'	22205395	22205896	524
HSPG2 Variant Testing	1	22206959	HSPG2	5' TGCCGTTTCTCCTCTATCCTTG 3'	5' CCACCTTCACCCATACCCAG 3'	22206794	22207053	279
HSPG2 Variant Testing	1	22206977	HSPG2	5' TGCCGTTTCTCCTCTATCCTTG 3'	5' CCACCTTCACCCATACCCAG 3'	22206794	22207053	279
HSPG2 Variant Testing	1	22211941	HSPG2	5' AAGGAAGGAGGAGCGGAAGG 3'	5' ATGCTGGCTGTGAGTTGGAC 3'	22211688	22212079	411
