# Supplementary material for: Exome Sequencing Identifies a Rare HSPG2 Variant Associated with Familial Idiopathic Scoliosis
Source: G3 (Bethesda). 2014 Dec 12;5(2):167–74. doi: 10.1534/g3.114.015669 (PMC4321025; doi:10.1534/g3.114.015669)
Supplement: Supporting Information [file supp_g3.114.015669_TableS3.xlsx]

## Sheet: Supplemental Table 3
Supplemental Table 3
Individual ID	Gender	Affected with IS?	Curve	1:22205601	1:23233346	1:28060600	1:29189481	1:45524416	1:51873967	4:77662160	6:43483718	7:139281560	7:149473614	7:150934827	8:132051970	8:133883671	10:112570222	X:132092485
				HSPG2	EPHB2	FAM76A	OPRD1	ZSWIM5	EPS15	SHROOM3	YIPF3	HIPK2	SSPO	CHPF2	ADCY8	TG	RBM20	HS6ST2
IV:2	M	No		CT	AG	AG	GT	AG	GG	AT	GCAT/GCAT	T/TCTGCCG	AA	GG	AC	CT	T/TGAG	A
IV:1	F	Yes	22T/24T/14L	CT	AG	AG	GT	AG	AG	AT	GCAT/G	T/TCTGCCG	AG	AG	AC	CT	T/TGAG	AG
III:2	F	Yes	60T/40L	CT	AG	AG	GT	AG	AG	AT	GCAT/G	T/TCTGCCG	AG	AG	AC	CT	T/TGAG	AG
III:1	M	No		TT	GG	GG	GG	GG	GG	AA	GCAT/GCAT	T/T	AA	GG	CC	CC	T/T	GG
III:6	F	Yes	40T/40L	CT	AG	AG	GT	AG	AG	AT	GCAT/G	T/TCTGCCG	AG	AG	AC	CT	T/TGAG	AG
IV:6	F	Yes	33T/25L	CT	AG	AG	GT	AG	AG	AT	GCAT/G	T/TCTGCCG	AG	AG	AC	CT	T/TGAG	AG
III:7	M	No		TT	GG	GG	GG	GG	GG	AA	GCAT/GCAT	T/T	AA	GG	CC	CC	T/T	GG
II:4	F	Yes	14L	CT	AG	AG	GG	AG	AG	TT	GCAT/G	T/TCTGCCG	AG	AG	AC	CT	T/TGAG	AG
blue=homozygous reference allele
yellow=heterozygous
green=homozygous alternate allele
T=thoracic curve, L=lumbar curve
