# Supplementary material for: Exome Sequencing Identifies a Rare HSPG2 Variant Associated with Familial Idiopathic Scoliosis
Source: G3 (Bethesda). 2014 Dec 12;5(2):167–74. doi: 10.1534/g3.114.015669 (PMC4321025; doi:10.1534/g3.114.015669)
Supplement: Supporting Information [file supp_g3.114.015669_TableS4.xlsx]

## Sheet: Supplemental Table 4
Supplemental Table 4
Position	rs #	Ref	Var	HGVS cDNA position	HGVS Protein Position	Variant Type	Exon #	Domain	1000 Genomes Freq	EA-ESP Freq	Denver (N=101)	St. Louis (N=140)	IS Allele Freq	SIFT_score	Polyphen2_HDIV_score	Polyphen2_HDIV_pred	LRT_score	LRT_pred	MutationTaster_score	MutationTaster_pred	MutationAssessor_score	MutationAssessor_pred	GERP++_NR	GERP++_RS	PhyloP
22149967	rs145687082	C	T	c.13018G>A	p.Val4340Met	missense	97	V		0.0014	1		0.00207469	0.13	0.771;1.0	P;D	0.070546	N	0.90479	D	0.955	low	5.21	3.32	1.189
22150639	rs141280063	C	T	c.12874G>A	p.Glu4292Lys	missense	95	V		0.00047	1		0.00207469	0.03	0.817;0.999	P;D	0.307696	N	0.962778	D	0.99	low	4.89	4.89	2.24
22150854		C	T	c.12760G>A	p.Gly4254Ser	missense	94	V			1		0.00207469	0.58	0.041;0.001	B;B	0.466638	N	0.996099	D	2.045	medium	4.68	-6.24	-1.132
22154901	rs146179360	G	A	c.12256C>T	p.Arg4086Trp	missense	89	V		0.0012		1	0.00207469	0.01	1.0;1.0	D;D	0.004028	N	0.427057	N	1.935	medium	4.41	4.41	2.162
22155345	rs140139732	G	A	c.12220C>T	p.Arg4074Cys	missense	88	V		0.0014	1	1	0.00414938	0.03	0.928;0.99	P;D	0.700714	N	0.004606	N	2.045	medium	5.08	4.17	1.137
22155455	rs143015575	C	A	c.12110G>T	p.Arg4037Leu	missense	88	V		0.00082		1	0.00207469	0.27	0.913;0.999	P;D	0.0014	N	0.831947	D	1.25	low	5.09	5.09	2.365
22155960		C	T	c.11908G>A	p.Gly3970Arg	missense	87	V			1		0.00207469	0	1.0;1.0	D;D	0.001173	N	0.998461	D	2.4	medium	5.07	5.07	2.357
22159039	rs78280998	C	T	c.11156G>A	p.Arg3719Gln	missense	81	V				1	0.00207469	0.61	0.175;0.997	B;D	0.00076	D	0.001592	N	0.995	low	5.15	5.15	2.402
22161394	rs143543800	C	T	c.10498G>A	p.Val3500Met	missense	77	IV	0.0018	0.0041	1		0.00207469	0.03	0.991;0.995	D;D	0.003641	N	0.999096	D	2.25	medium	5.2	5.2	2.43
22168855	rs114851469	G	A	c.8929C>T	p.Arg2977Trp	missense	68	IV	0.0032	0.012		5	0.0103734	0.08	1.0;1.0	D;D	0.003455	N	0.17739	N	2.415	medium	4.95	1.43	0.426
22169325	rs41266007	C	T	c.8848G>A	p.Gly2950Arg	missense	67	IV	0.0078	0.02	3	4	0.0145228	0.02	0.429;0.149	B;B	0.032721	N	0.99999	D	4.25	high	4.92	4	1.048
22182115	rs2229474	G	A	c.5755C>T	p.Arg1919Cys	missense	46	IV	0.0041	0.0087	1	2	0.00622407	0.01	1	D	0.021731	N	0.606009	D	3.025	medium	5.12	5.12	2.399
22182333	rs140954748	G	A	c.5648C>T	p.Ala1883Val	missense	45	IV		0.0012		1	0.00207469	0.76	0.961	D	0.001355	N	0.976204	D	-0.03	neutral	5.37	4.45	2.534
22186669		C	T	c.5014+1G>A	N/A	splicing	41	N/A			1		0.00207469										4.49	4.49	2.31
22188289	rs142433309	G	A	c.4916C>T	p.Thr1639Met	missense	39	III-3	0.0009	0.0036	2 (1 has AA)	1	0.00829876	0.07	1	D	0.000962	D	0.992231	D	2.615	medium	5.14	5.14	2.686
22188328	rs41311989	C	T	c.4877G>A	p.Arg1626His	missense	39	III-3	0.006	0.0011	1	1	0.00414938	0.16	1	D	0.002355	N	0.55938	D	0.98	low	4.94	4.94	2.58
22202483	rs62642528	G	A	c.3056C>T	p.Pro1019Leu	missense	24	III-2		0.014	2	1	0.00622407	0.1	1	D	0.001331	N	0.810966	D	1.115	low	5.51	3.46	1.263
22205601	rs143736974	T	C	c.2357A>G	p.Asn786Ser	missense	18	III-1	0.0018	0.009	4	6	0.0207469	0.04	0.999	D	0.000738	D	0.028238	N	3.075	medium	5.22	4.08	0.811
22206959		A	G	c.2092T>C	p.Tyr698His	missense	16	III-1				1	0.00207469	0	0.998	D	0.002713	N	0.998726	D	2.24	medium	5.23	5.23	1.989
22206977	rs143669458	C	T	c.2074G>A	p.Val692Met	missense	16	III-1	0.00092	0.0033		1	0.00207469	0.01	0.96	D	0.002812	N	0.250749	N	1.63	low	5.47	4.53	2.573
22211941	rs75467696	G	T	c.1082C>A	p.Thr361Asn	missense	10	II	0.0023	0.0066		1	0.00207469	0.03	0.612	P	0.816385	N	0.686742	D	1.465	low	5.06	3.17	0.527
* HSPG2 transcript position uses NM_005529.5
