# Supplementary material for: Exome Sequencing Identifies a Rare HSPG2 Variant Associated with Familial Idiopathic Scoliosis
Source: G3 (Bethesda). 2014 Dec 12;5(2):167–74. doi: 10.1534/g3.114.015669 (PMC4321025; doi:10.1534/g3.114.015669)
Supplement: Supporting Information [file supp_g3.114.015669_TableS5.xlsx]

## Sheet: Supplemental Table 5
Supplemental Table 5
	Disease	Location	Nucleotide Change	Predicted Effect	Amino Acid Change	Domain	Reference	HGVS c. position relative to:	Chromosomal Position	Comments (Description from Paper)
Splicing
	SJS1	Intron 64	c.8464+4A>G	Splicing	p.T2773PfsX25	IV	Stum 2006	M85289.1	22172597
	SJS1	Exon 37	c.4740G>A	Splicing		III	Stum 2006	M85289.1	22190593
	SJS1	Intron 37	c.4741-10T>G	Splicing		III	Stum 2006	M85289.1	22188618
	SJS1	Intron 81	c.11208-7G>A	Splicing		V	Stum 2006	M85289.1	22158296
	SJS1	Intron 6	c.574+481C>T	Splicing	p.V192AfsX25	II	Stum 2006	M85289.1	22215993
	SJS1	Intron 95	c.12899+1G>A	Splicing		V	Stum 2006	M85289.1	22150613
	SJS1	Intron 54	c.7006+1G>A	Splicing		IV	Stum 2006	M85289.1	22178283
	SJS1	Intron 60	c.7874-2A>G	Splicing	p.H2624_V2625ins39/p.V2625fs	IV	Stum 2006	M85289.1	22174335
	SJS1		c.8464G>A	Splicing/Exon Skipping		IV	Arikawa-Hirasawa 2002	NM_005529.5	22172601	"this transition mutation did not change an amino acid but resulted in skipping of exon 64"
	SJS1		c.7294+4A>G	Splicing/Exon Skipping		IV	Arikawa-Hirasawa 2002	NM_005529.5	22176852	"an A>G transition at the +4 position (donor site) of intron 56 that resulted in exon skipping of 56"
	DDSH		c.10248C>T	Splicing/Exon Skipping		IV	Arikawa-Hirasawa 2001	NM_005529.5	22163402
	DDSH		c.7006+5G>A	Splicing		IV	Arikawa-Hirasawa 2001	NM_005529.5	22178279
Missense/Nonsense
	SJS1	Exon 36	c.4595G>A	Missense	p.C1532Y	III	Stum 2006	M85289.1	22191367
	SJS1	Exon 36	c.4432C>T	Missense	p.R1478C	III	Stum 2006	M85289.1	22191530
	SJS1	Exon 37	c.4648C>T	Missense	p.R1550C	III	Stum 2006	M85289.1	22190685
	SJS1	Exon 80	c.10982G>A	Missense/Splicing	p.R3661Q/p.E3660GfsX114	IV	Stum 2006	M85289.1	22159874
	SJS1	Exon 75	c.10354C>T	Nonsense	p.R3452X	IV	Stum 2006	M85289.1	22163296
	SJS1	Exon 24	c.3055C>T	Missense	p.P1019L	III	Stum 2006	M85289.1	22202484 or 22202483
	SJS1	Exon 66	c.8680C>T	Nonsense	p.Q2894X	IV	Stum 2006	M85289.1	22169868
	SJS1	Exon 75	c.10355G>A	Missense	p.R3452Q	IV	Stum 2006	M85289.1	22163295
Small Deletions
	SJS1	Exon 88	c.12191delC	Frameshift Deletion	p.P4065RfsX5	V	Stum 2006	M85289.1	22155374
	SJS1	Exon 81	c.11192delG	Frameshift Deletion	p.G3731EfsX30	V	Stum 2006	M85289.1	22159003
	SJS1	Exon 36	c.4473_4475del	Deletion	p.L1491del	III	Stum 2006	M85289.1	22191487_22191489
	SJS1	Exon 72	c.9642delC	Frameshift Deletion	p.Q3215KfsX7	IV	Stum 2006	M85289.1	22166382
	SJS1	Exon 49	c.6179delC	Frameshift Deletion	p.P2060LfsX3	IV	Stum 2006	M85289.1	22181213
	SJS1	Exon 7	c.665_675del	Frameshift Deletion	p.R222QfsX5	II	Stum 2006	M85289.1	22214459_22214469
	SJS1	Exon 70	c.9326delA	Frameshift Deletion/Splicing	p.H3109PfsX16/p.T3088_H3109del/p.D3065_H3109del	IV	Stum 2006	M85289.1	22168034
	SJS1		c.8759-3_8764delcagCTCCAG	Deletion		IV	Arikawa-Hirasawa 2002	NM_005529.5	22169409_22169417	"9 bp deletion at the acceptor junction of intron 66 and exon 67 that created abnormal splicing, including total or partial retention of intron 66"
	SJS1	Exon 87	c.11792_11793insC	Frameshift Insertion	p.L3932AfsX32	V	Stum 2006	M85289.1	22156075_22156076
Complex
	SJS1	Exon 8-Intron 13	c.720_1654del	Deletion		II	Stum 2006	M85289.1	22211021_22214151
	SJS1	Large 7108 bp Deletion		Deletion		V	Arikawa-Hirasawa 2002	NM_005529.5		7,108-bp homozygous deletion beginning at the 5' portion of exon 96 (n+21 del7108)
	DDSH	Duplication of 89 bp 4595-4684		Insertion		III	Arikawa-Hirasawa 2001	NM_005529.5		"89 bp duplication of part of exon 34 sequences, which occurred between residues 4683 and 4684 in exon 34. The insertion is predicted to cause a frameshift and premature termination in exon 36"
	SJS1	Fusion of Exons 60 and 61		Fusion/Intron Retention			Arikawa-Hirasawa 2002	NM_005529.5		"fusion of exons 60 and 61 that resulted in retention of intron 59 or intron 61 or in retention of both in the mutant transcripts"
